# Supplementary material for: Synthesis and Anticancer Evaluation of O-Alkylated (E)-Chalcone Derivatives: A Focus on Estrogen Receptor Inhibition
Source: Int J Mol Sci. 2025 Jan 20;26(2):833. doi: 10.3390/ijms26020833 (PMC11766267; doi:10.3390/ijms26020833)
Supplement: Supplementary file 1 [file ijms-26-00833-s001.zip]

Archive with 1 entries (1 files):
- ijms-3341298-supplementary.pdf
